# Supplementary material for: Traditional Chinese medicine residues promote the growth and quality of Salvia miltiorrhiza Bunge by improving soil health under continuous monoculture
Source: Front Plant Sci. 2023 Jun 7;14:1112382. doi: 10.3389/fpls.2023.1112382 (PMC10284172; doi:10.3389/fpls.2023.1112382)
Supplement: Supplementary file 2 [file Table_1.xlsx]

## Sheet: Table S1
Table S1 The nutrient contents of four TCMRs
Treatment	C%	N%	P mg/kg	K mg/kg	Hemicellulose%	Cellulose %	Lignin %
SFRf	41.71	1.503	254.943	2720.32	17.946	20.9535	11.3089
SFRu	37.812	2.2962	66.3702	3410.95	14.3303	10.881	19.1905
MCRf	40.736	1.639	130.742	2097.89	5.97855	14.531	15.8392
MCRu	41.116	1.2149	39.7517	1538.16	19.0178	9.97039	16.1819
Treatments： SFRf: fermented Sophora flavescens radix residue SFRu: unfermented Sophora flavescens radix residue MCRf: fermented Moutan Cortex residue MCRu: unfermented Moutan Cortex residue

## Sheet: Table S2
Table S2 The alpha diversity index of bacteria in rhizosphere soils
Indexes	Treatments	Mean±SE
Observed species	CK	2178.00±59.57a
	CF	1692.60±49.43b
	SFRf	2073.60±73.72a
	SFRu	1861.40±62.34ab
	MCRf	2205.00±109.29a
	MCRu	2208.40±70.41a
Shannon	CK	9.30±0.06a
	CF	8.31±0.08b
	SFRf	9.17±0.12a
	SFRu	8.89±0.10a
	MCRf	9.44±0.08a
	MCRu	9.39±0.10a
Simpson	CK	0.99±0.00a
	CF	0.98±0.00b
	SFRf	0.99±0.00a
	SFRu	0.99±0.00ab
	MCRf	1.00±0.00a
	MCRu	0.99±0.00a
Chao1	CK	2540.67±132.4a
	CF	2125.65±111.11a
	SFRf	2464.54±89.18a
	SFRu	2152.91±123.16a
	MCRf	2679.49±184.18a
	MCRu	2504.87±143.02a
ACE	CK	2655.70±133.42ab
	CF	2166.06±92.02b
	SFRf	2522.89±89.66ab
	SFRu	2214.17±112.68ab
	MCRf	2736.91±169.70a
	MCRu	2541.74±129.46ab
Goods coverage	CK	0.9736±0.0026a
	CF	0.9762±0.0015a
	SFRf	0.9746±0.0019a
	SFRu	0.9792±0.0023a
	MCRf	0.9710±0.0028a
	MCRu	0.9782±0.0036a
PD_whole tree	CK	220.90±7.45ab
	CF	177.23±5.96b
	SFRf	206.58±8.14ab
	SFRu	185.72±9.30ab
	MCRf	217.41±21.7ab
	MCRu	234.78±8.11a
Treatments： CK: no fertilizer CF:chemical fertilizer SFRf: fermented Sophora flavescens radix residue SFRu: unfermented Sophora flavescens radix residue MCRf: fermented Moutan cortex residue MCRu: unfermented Moutan cortex residue The alpha diversity indexes of the microbial communities were calculated with QIIME and Tukey's test were used to test the significance of differences. Different letter…

## Sheet: Table S3
Table S3 The alpha diversity index of fungi in rhizosphere soils
Indexes	Treatments	Mean±SE
Observed species	CK	1392.20±40.51a
	CF	1317.40±42.43a
	SFRf	1132.60±24.81b
	SFRu	1194.20±22.76ab
	MCRf	1373.00±14.58a
	MCRu	1341.60±51.95a
Shannon	CK	6.55±0.24ab
	CF	6.69±0.06a
	SFRf	5.37±0.20c
	SFRu	5.94±0.10bc
	MCRf	6.13±0.06ab
	MCRu	5.89±0.19bc
Simpson	CK	0.96±0.02a
	CF	0.98±0.00a
	SFRf	0.89±0.02b
	SFRu	0.95±0.01a
	MCRf	0.93±0.00ab
	MCRu	0.93±0.01ab
Chao1	CK	1547.59±33.34a
	CF	1450.14±49.67ab
	SFRf	1286.3±28.84b
	SFRu	1352.9±30.76b
	MCRf	1533.68±15.55a
	MCRu	1506.04±53.36ab
ACE	CK	1580.26±35.3a
	CF	1486.35±50.94a
	SFRf	1307.87±26.84b
	SFRu	1403.46±43.79ab
	MCRf	1565.61±17.04a
	MCRu	1546.05±56.4a
Goods coverage	CK	0.9962±0.0002a
	CF	0.9964±0.0002a
	SFRf	0.9966±0.0002a
	SFRu	0.9960±0.0003a
	MCRf	0.9960±0.0000a
	MCRu	0.9960±0.0003a
PD_whole tree	CK	595.35±30.15a
	CF	578.36±33.53a
	SFRf	494.68±20.07ab
	SFRu	471.29±10.10b
	MCRf	584.28±18.76a
	MCRu	588.26±20.24a
Treatments： CK: no fertilizer CF:chemical fertilizer SFRf: fermented Sophora flavescens radix residue SFRu: unfermented Sophora flavescens radix residue MCRf: fermented Moutan Cortex residue MCRu: unfermented Moutan Cortex residue The alpha diversity indexes of the microbial communities were calculated with QIIME and Tukey's test were used to test the significance of differences. Different letter…

## Sheet: Table S4
Table S4 The alpha diversity index of bacteria in roots of S. miltiorrhiza
Indexes	Treatments	Mean±SE
Observed species	CK	583.80±35.11ab
	CF	464.80±40.44b
	SFRf	567.80±23.90ab
	SFRu	631.00±81.50ab
	MCRf	708.00±61.92a
	MCRu	672.20±35.66ab
Shannon	CK	3.19±0.29b
	CF	3.94±0.34ab
	SFRf	4.21±0.25ab
	SFRu	3.85±0.32ab
	MCRf	5.02±0.20a
	MCRu	4.35±0.24ab
Simpson	CK	0.65±0.06b
	CF	0.77±0.04ab
	SFRf	0.72±0.04ab
	SFRu	0.66±0.05b
	MCRf	0.87±0.01a
	MCRu	0.75±0.04ab
Chao1	CK	795.24±60.36a
	CF	636.07±57.95a
	SFRf	691.87±37.82a
	SFRu	798.33±152.19a
	MCRf	900.83±79.03a
	MCRu	909.81±101.23a
ACE	CK	856.12±61.39a
	CF	673.85±60.46a
	SFRf	717.56±42.09a
	SFRu	829.95±161.28a
	MCRf	950.30±86.92a
	MCRu	970.55±105.57a
Goods coverage	CK	0.9866±0.0009a
	CF	0.9900±0.0008a
	SFRf	0.9908±0.0010a
	SFRu	0.9882±0.0029a
	MCRf	0.9862±0.0016a
	MCRu	0.9856±0.0021a
PD_whole tree	CK	64.10±3.71ab
	CF	47.21±3.69b
	SFRf	52.72±1.95ab
	SFRu	58.36±4.68ab
	MCRf	66.76±6.03a
	MCRu	57.01±2.95ab
Treatments： CK: no fertilizer CF:chemical fertilizer SFRf: fermented Sophora flavescens radix residue SFRu: unfermented Sophora flavescens radix residue MCRf: fermented Moutan Cortex residue MCRu: unfermented Moutan Cortex residue The alpha diversity indexes of the microbial communities were calculated with QIIME and Tukey's test were used to test the significance of differences. Different letter…

## Sheet: Table S5
Table S5 The alpha diversity index of fungi in roots of S. miltiorrhiza
Indexes	Treatments	Mean±SE
Observed species	CK	725.00±34.06a
	CF	438.20±77.64b
	SFRf	282.60±46.51bc
	SFRu	212.60±8.93c
	MCRf	288.40±42.66bc
	MCRu	243.6±7.11c
Shannon	CK	5.05±0.20a
	CF	4.74±0.16a
	SFRf	4.83±0.03a
	SFRu	4.65±0.08a
	MCRf	4.69±0.12a
	MCRu	4.74±0.08a
Simpson	CK	0.86±0.02a
	CF	0.87±0.02a
	SFRf	0.90±0.00a
	SFRu	0.90±0.00a
	MCRf	0.90±0.01a
	MCRu	0.90±0.01a
Chao1	CK	827.49±24.58a
	CF	479.51±88.05b
	SFRf	303.24±52.95bc
	SFRu	221.03±10.67c
	MCRf	308.96±49.88bc
	MCRu	254.27±7.86c
ACE	CK	858.27±30.54a
	CF	496.91±94.67b
	SFRf	307.51±56.50bc
	SFRu	223.54±10.50c
	MCRf	313.31±51.09bc
	MCRu	256.94±7.93c
Goods coverage	CK	0.9960±0.0000c
	CF	0.9980±0.0005bc
	SFRf	0.9992±0.0005ab
	SFRu	0.9996±0.0002a
	MCRf	0.9990±0.0005ab
	MCRu	0.9992±0.0002ab
PD_whole tree	CK	224.20±15.27a
	CF	128.35±31.20b
	SFRf	53.65±17.11bc
	SFRu	32.23±6.09c
	MCRf	59.36±20.02bc
	MCRu	55.85±8.37bc
Treatments： CK: no fertilizer CF:chemical fertilizer SFRf: fermented Sophora flavescens radix residue SFRu: unfermented Sophora flavescens radix residue MCRf: fermented Moutan Cortex residue MCRu: unfermented Moutan Cortex residue The alpha diversity indexes of the microbial communities were calculated with QIIME and Tukey's test were used to test the significance of differences. Different letter…

## Sheet: Table S6
Table S6 The relative abundace of top 10 of bacterial phyla in rhizosphere soils
Phylum name	Treatment	Relative abundance
Proteobacteria	CK	0.24119±0.00946b
	CF	0.25690±0.02495b
	SFRf	0.33774±0.01895a
	SFRu	0.36412±0.01857a
	MCRf	0.36101±0.02538a
	MCRu	0.33414±0.01672a
unidentified_Bacteria	CK	0.23982±0.00471b
	CF	0.28090±0.01637a
	SFRf	0.23614±0.00305b
	SFRu	0.25344±0.01410ab
	MCRf	0.19031±0.00478c
	MCRu	0.19538±0.00874c
Acidobacteriota	CK	0.07345±0.00119b
	CF	0.11679±0.00452a
	SFRf	0.08310±0.00285b
	SFRu	0.07628±0.00293b
	MCRf	0.06903±0.01302b
	MCRu	0.10834±0.00520a
Verrucomicrobiota	CK	0.06774±0.00414a
	CF	0.03225±0.00425bc
	SFRf	0.04139±0.00414b
	SFRu	0.03189±0.00337bc
	MCRf	0.03441±0.00220bc
	MCRu	0.02895±0.00137c
Actinobacteria	CK	0.03939±0.00305b
	CF	0.05417±0.00505a
	SFRf	0.04256±0.00367ab
	SFRu	0.04061±0.00548b
	MCRf	0.03667±0.00525b
	MCRu	0.03787±0.00239b
Myxococcota	CK	0.04241±0.00123a
	CF	0.01290±0.00144c
	SFRf	0.02978±0.00211b
	SFRu	0.02872±0.00456b
	MCRf	0.04378±0.00475a
	MCRu	0.03237±0.00179b
Bacteroidota	CK	0.04273±0.00697a
Firmicutes	CF	0.02526±0.00188bc
Actinobacteriota	SFRf	0.01639±0.00214cd
Cyanobacteria	SFRu	0.01271±0.00125d
	MCRf	0.03597±0.00261ab
	MCRu	0.02751±0.00408bc
Firmicutes	CK	0.02465±0.00206b
	CF	0.03206±0.00385a
	SFRf	0.00877±0.00344c
	SFRu	0.00480±0.00062c
	MCRf	0.00517±0.00063c
	MCRu	0.00521±0.00032c
Actinobacteriota	CK	0.01361±0.00060cd
	CF	0.01023±0.00095d
	SFRf	0.01973±0.00252bc
	SFRu	0.01543±0.00238cd
	MCRf	0.02727±0.00315a
	MCRu	0.02322±0.00110ab
Cyanobacteria	CK	0.00346±0.00041a
	CF	0.00532±0.00177a
	SFRf	0.00660±0.00525a
	SFRu	0.01103±0.00624a
	MCRf	0.00026±0.00010a
	MCRu	0.00028±0.00005a
Treatments： CK: no fertilizer CF:chemical fertilizer SFRf: fermented Sophora flavescens radix SFRu: unfermented Sophora flavescens radix MCRf: fermented Moutan Cortex residue MCRu: unfermented Moutan Cortex residue One-way analysis of variance (ANOVA) and Duncan's multiple range test were used to test the significance of differences. Different letters indicate significant differences between trea…

## Sheet: Table S7
Table S7 The relative abundace of top 10 fungal phyla in rhizosphere soils
Phylum name	Treatment	Relative abundance
Ascomycota	CK	0.47593±0.04995c
	CF	0.57622±0.02599a
	SFRf	0.59830±0.02191a
	SFRu	0.48392±0.01885bc
	MCRf	0.56797±0.01161ab
	MCRu	0.55523±0.02465abc
Basidiomycota	CK	0.06773±0.00567b
	CF	0.09795±0.01583ab
	SFRf	0.11177±0.02192a
	SFRu	0.11474±0.01555a
	MCRf	0.07983±0.00349ab
	MCRu	0.11407±0.01080a
Mortierellomycota	CK	0.09831±0.01138a
	CF	0.05883±0.00603b
	SFRf	0.03569±0.00119c
	SFRu	0.03464±0.00343c
	MCRf	0.06713±0.00285b
	MCRu	0.070535±0.00433b
Chytridiomycota	CK	0.03767±0.00619ab
	CF	0.04397±0.00792a
	SFRf	0.02368±0.00296b
	SFRu	0.02247±0.00860b
	MCRf	0.02659±0.00260ab
	MCRu	0.01916±0.00308b
Glomeromycota	CK	0.02648±0.00330ab
	CF	0.01219±0.00076c
	SFRf	0.01144±0.00121c
	SFRu	0.01476±0.00196c
	MCRf	0.03262±0.00634a
	MCRu	0.02141±0.00440bc
Rozellomycota	CK	0.00569±0.00094a
	CF	0.00953±0.00250a
	SFRf	0.00554±0.00066a
	SFRu	0.01002±0.00545a
	MCRf	0.01264±0.00239a
	MCRu	0.00676±0.00169a
Mucoromycota	CK	0.00259±0.00037cd
	CF	0.00578±0.00173c
	SFRf	0.01128±0.00134b
	SFRu	0.02431±0.00136a
	MCRf	0.00209±0.00017d
	MCRu	0.00584±0.00119c
Blastocladiomycota	CK	0.00295±0.00163a
	CF	0.00158±0.00135a
	SFRf	0.00133±0.00123a
	SFRu	0.00006±0.00002a
	MCRf	0.00012±0.00007a
	MCRu	0.00008±0.00003a
Calcarisporiellomycota	CK	0.00022±0.00005b
	CF	0.00165±0.00105a
	SFRf	0.00005±0.00002b
	SFRu	0.00009±0.00002b
	MCRf	0.00007±0.00004b
	MCRu	0.00012±0.00005b
Aphelidiomycota	CK	0.00049±0.00005ab
	CF	0.00051±0.00008ab
	SFRf	0.00038±0.00005b
	SFRu	0.00027±0.00006b
	MCRf	0.00094±0.00029a
	MCRu	0.00090±0.00021a
Treatments： CK: no fertilizer CF:chemical fertilizer SFRf: fermented Sophora flavescens radix SFRu: unfermented Sophora flavescens radix MCRf: fermented Moutan Cortex residue MCRu: unfermented Moutan Cortex residue One-way analysis of variance (ANOVA) and Duncan's multiple range test were used to test the significance of differences. Different letters indicate significant differences between trea…

## Sheet: Table S8
Table S8 The relative abundace of top 10 of bacterial phyla in roots of S. miltiorrhiza
Phylum name	Treatment	Relative abundance
Cyanobacteria	CK	0.48907±0.08199a
	CF	0.19612±0.08527b
	SFRf	0.02658±0.00707c
	SFRu	0.03033±0.01100c
	MCRf	0.03844±0.01536c
	MCRu	0.03752±0.01214c
Proteobacteria	CK	0.16685±0.01808c
	CF	0.27984±0.04719bc
	SFRf	0.30850±0.02716b
	SFRu	0.26313±0.04722bc
	MCRf	0.53292±0.05438a
	MCRu	0.32933±0.04712b
Actinobacteria	CK	0.02441±0.00547b
	CF	0.06992±0.01478a
	SFRf	0.04947±0.01498ab
	SFRu	0.03282±0.00954b
	MCRf	0.02930±0.00747b
	MCRu	0.01913±0.00277b
unidentified_Bacteria	CK	0.02417±0.00295d
	CF	0.03140±0.00724cd
	SFRf	0.04193±0.00228abc
	SFRu	0.04930±0.00288ab
	MCRf	0.03518±0.00459bcd
	MCRu	0.05589±0.00698a
Myxococcota	CK	0.00392±0.00085cd
	CF	0.00283±0.00042d
	SFRf	0.00943±0.00112b
	SFRu	0.00488±0.00072cd
	MCRf	0.01687±0.00224a
	MCRu	0.00741±0.00137bc
Firmicutes	CK	0.00233±0.00020a
	CF	0.00401±0.00305a
	SFRf	0.00598±0.00114a
	SFRu	0.00411±0.00121a
	MCRf	0.00249±0.00049a
	MCRu	0.00180±0.00027a
Armatimonadota	CK	0.00203±0.00050b
	CF	0.00633±0.00189a
	SFRf	0.00180±0.00036b
	SFRu	0.00140±0.00018b
	MCRf	0.00100±0.00025b
	MCRu	0.00061±0.00009b
Acidobacteriota	CK	0.00529±0.00101a
	CF	0.00444±0.00068a
	SFRf	0.00560±0.00072a
	SFRu	0.00676±0.00109a
	MCRf	0.00443±0.00073a
	MCRu	0.00411±0.00064a
Bdellovibrionota	CK	0.00292±0.00030a
	CF	0.00287±0.00063a
	SFRf	0.00211±0.00025a
	SFRu	0.00205±0.00053a
	MCRf	0.00334±0.00079a
	MCRu	0.00215±0.00019a
Actinobacteriota	CK	0.00237±0.00040a
	CF	0.00230±0.00050a
	SFRf	0.00381±0.00078a
	SFRu	0.00356±0.00039a
	MCRf	0.00327±0.00061a
	MCRu	0.00275±0.00055a
Treatments： CK: no fertilizer CF:chemical fertilizer SFRf: fermented Sophora flavescens radix SFRu: unfermented Sophora flavescens radix MCRf: fermented Moutan Cortex residue MCRu: unfermented Moutan Cortex residue One-way analysis of variance (ANOVA) and Duncan's multiple range test were used to test the significance of differences. Different letters indicate significant differences between trea…

## Sheet: Table S9
Table S9 The relative abundace of top 10 of fungal phyla in roots of S. miltiorrhiza
Phylum name	Treatment	Relative abundance
Ascomycota	CK	0.90739±0.01519c
	CF	0.96477±0.01155b
	SFRf	0.99410±0.00317a
	SFRu	0.99710±0.00147a
	MCRf	0.98975±0.00422a
	MCRu	0.99164±0.00083a
Basidiomycota	CK	0.02073±0.00411a
	CF	0.00298±0.00164b
	SFRf	0.00012±0.00009b
	SFRu	0.00004±0.00002b
	MCRf	0.00021±0.00011b
	MCRu	0.00011±0.00008b
Mortierellomycota	CK	0.01377±0.00408a
	CF	0.01183±0.00272ab
	SFRf	0.00336±0.00177c
	SFRu	0.00059±0.00028c
	MCRf	0.00561±0.00236bc
	MCRu	0.00303±0.00075c
Chytridiomycota	CK	0.00220±0.00068a
	CF	0.00047±0.00020b
	SFRf	0.00006±0.00002b
	SFRu	0.00018±0.00103b
	MCRf	0.00121±0.00103ab
	MCRu	0.00071±0.00031ab
Glomeromycota	CK	0.00102±0.00025a
	CF	0.00089±0.00066ab
	SFRf	0.00001±0.00001b
	SFRu	0.00000±0.00000b
	MCRf	0.00001±0.00001b
	MCRu	0.00000±0.00000b
Rozellomycota	CK	0.00148±0.00054a
	CF	0.00038±0.00031b
	SFRf	0.00001±0.00001b
	SFRu	0.00000±0.00000b
	MCRf	0.00000±0.00000b
	MCRu	0.00000±0.00000b
Mucoromycota	CK	0.00123±0.00021a
	CF	0.00019±0.00008b
	SFRf	0.00005±0.00003b
	SFRu	0.00000±0.00000b
	MCRf	0.00004±0.00003b
	MCRu	0.00002±0.00002b
Blastocladiomycota	CK	0.00009±0.00005a
	CF	0.00026±0.00022a
	SFRf	0.00001±0.00001a
	SFRu	0.00004±0.00002a
	MCRf	0.00001±0.00001a
	MCRu	0.00000±0.00000a
Calcarisporiellomycota	CK	0.00022±0.00007a
	CF	0.00005±0.00005b
	SFRf	0.00000±0.00000b
	SFRu	0.00000±0.00000b
	MCRf	0.00000±0.00000b
	MCRu	0.00000±0.00000b
Aphelidiomycota	CK	0.00025±0.00004a
	CF	0.00011±0.00005b
	SFRf	0.00001±0.00001c
	SFRu	0.00000±0.00000c
	MCRf	0.00002±0.00002c
	MCRu	0.00000±0.00000c
Treatments： CK: no fertilizer CF:chemical fertilizer SFRf: fermented Sophora flavescens radix SFRu: unfermented Sophora flavescens radix MCRf: fermented Moutan Cortex residue MCRu: unfermented Moutan Cortex residue One-way analysis of variance (ANOVA) and Duncan's multiple range test were used to test the significance of differences. Different letters indicate significant differences between trea…

## Sheet: Table S10
Table S10 The relative abundace of top 30 of bacterial genera in rhizosphere soils
Genus name	Treatment	Relative abundance
RB41	CK	0.002±0.00087c
	CF	0.00047±0.00022c
	SFRf	0.00358±0.00106c
	SFRu	0.00084±0.00036c
	MCRf	0.01856±0.0113b
	MCRu	0.05755±0.00501a
Sphingomonas	CK	0.01235±0.00098c
	CF	0.02371±0.00354ab
	SFRf	0.03039±0.00305a
	SFRu	0.03097±0.00404a
	MCRf	0.01938±0.00205bc
	MCRu	0.0238±0.00247ab
Phenylobacterium	CK	0.01085±0.00137a
	CF	0.0119±0.00162a
	SFRf	0.01768±0.00534a
	SFRu	0.01637±0.00112a
	MCRf	0.01424±0.00193a
	MCRu	0.01325±0.00151a
Pseudomonas	CK	0.00544±0.00088bc
	CF	0.01838±0.00605a
	SFRf	0.01281±0.00201ab
	SFRu	0.00726±0.00193bc
	MCRf	0.00122±0.00025c
	MCRu	0.00223±0.00043c
Ellin6067	CK	0.01545±0.00103c
	CF	0.00683±0.00111d
	SFRf	0.02047±0.00087bc
	SFRu	0.02407±0.00361ab
	MCRf	0.02828±0.00289a
	MCRu	0.02205±0.00237abc
unidentified_Chloroplast	CK	0.00313±0.00048a
	CF	0.00507±0.00174a
	SFRf	0.00648±0.00524a
	SFRu	0.01078±0.00619a
	MCRf	0.00009±0.00003a
	MCRu	0.00012±0.00003a
Dongia	CK	0.00337±0.0003de
	CF	0.0015±0.0002e
	SFRf	0.00691±0.00021cd
	SFRu	0.00893±0.00082c
	MCRf	0.01651±0.00261b
	MCRu	0.0219±0.00304a
Occallatibacter	CK	0.00302±0.00007b
	CF	0.0206±0.00282a
	SFRf	0.00193±0.00026b
	SFRu	0.0025±0.00018b
	MCRf	0.00026±0.00012b
	MCRu	0.00055±0.00013b
Reyranella	CK	0.01207±0.00196b
	CF	0.00678±0.00113c
	SFRf	0.01167±0.00067b
	SFRu	0.01394±0.00172b
	MCRf	0.02057±0.00277a
	MCRu	0.01475±0.00057b
Burkholderia-Caballeronia-Paraburkholderia	CK	0.00338±0.00026c
	CF	0.01079±0.00264b
	SFRf	0.01728±0.0029a
	SFRu	0.0205±0.00242a
	MCRf	0.00398±0.00047c
	MCRu	0.01483±0.00163ab
Bryobacter	CK	0.01851±0.00285b
	CF	0.02415±0.00138a
	SFRf	0.0127±0.0009c
	SFRu	0.01183±0.00076c
	MCRf	0.0086±0.00142c
	MCRu	0.0098±0.00051c
Chujaibacter	CK	0.00059±0.00009b
	CF	0.00852±0.00519a
	SFRf	0.00049±0.00006b
	SFRu	0.00045±0.0001b
	MCRf	0.00055±0.00016b
	MCRu	0.00024±0.00008b
Gemmatimonas	CK	0.01172±0.00189bc
	CF	0.00763±0.00102c
	SFRf	0.02166±0.00189a
	SFRu	0.01671±0.003ab
	MCRf	0.01934±0.00269a
	MCRu	0.01296±0.001bc
Rhodanobacter	CK	0.001±0.00017b
	CF	0.01268±0.00475a
	SFRf	0.00244±0.00027b
	SFRu	0.00357±0.00066b
	MCRf	0.00057±0.00015b
	MCRu	0.00082±0.00017b
Haliangium	CK	0.01791±0.00097ab
	CF	0.00586±0.00092d
	SFRf	0.01332±0.00147bc
	SFRu	0.01215±0.00229c
	MCRf	0.01904±0.00235a
	MCRu	0.01109±0.00094c
Novosphingobium	CK	0.00288±0.00037b
	CF	0.01173±0.00373a
	SFRf	0.003±0.00032b
	SFRu	0.00488±0.00124b
	MCRf	0.00247±0.00033b
	MCRu	0.00309±0.00049b
Bacillus	CK	0.01381±0.00127b
	CF	0.01899±0.0019a
	SFRf	0.00474±0.00233c
	SFRu	0.00208±0.00014c
	MCRf	0.0026±0.00023c
	MCRu	0.0024±0.00019c
MND1	CK	0.01041±0.00145b
	CF	0.00184±0.00053c
	SFRf	0.00764±0.00086b
	SFRu	0.00942±0.00139b
	MCRf	0.01843±0.00169a
	MCRu	0.01627±0.00187a
Adurb_Bin0631	CK	0.02081±0.00128a
	CF	0.01126±0.00256b
	SFRf	0.00876±0.00084bc
	SFRu	0.00826±0.00081bcd
	MCRf	0.00557±0.00055cd
	MCRu	0.00452±0.00019d
Candidatus_Solibacter	CK	0.01353±0.00116b
	CF	0.01781±0.00162a
	SFRf	0.01366±0.00065b
	SFRu	0.01395±0.00124b
	MCRf	0.01004±0.00069c
	MCRu	0.00743±0.0004c
Ellin517	CK	0.01535±0.00153a
	CF	0.00367±0.00075c
	SFRf	0.00896±0.00125b
	SFRu	0.00579±0.00094bc
	MCRf	0.00888±0.00063b
	MCRu	0.00864±0.00084b
Pseudolabrys	CK	0.0097±0.00046bc
	CF	0.01347±0.00181a
	SFRf	0.00986±0.00082bc
	SFRu	0.01159±0.00019ab
	MCRf	0.00823±0.00074cd
	MCRu	0.00623±0.00074d
Candidatus_Koribacter	CK	0.01012±0.00104a
	CF	0.01256±0.00082a
	SFRf	0.01061±0.00166a
	SFRu	0.01208±0.00165a
	MCRf	0.00303±0.00042b
	MCRu	0.00302±0.00021b
Streptomyces	CK	0.00532±0.0006ab
	CF	0.00784±0.00202a
	SFRf	0.00458±0.00075b
	SFRu	0.0045±0.00049b
	MCRf	0.00391±0.00075b
	MCRu	0.00344±0.00037b
Bradyrhizobium	CK	0.00341±0.00025d
	CF	0.00816±0.00145bc
	SFRf	0.00979±0.00111ab
	SFRu	0.0125±0.00083a
	MCRf	0.00636±0.00114c
	MCRu	0.00709±0.00068bc
Bdellovibrio	CK	0.00865±0.00132a
	CF	0.01093±0.00118a
	SFRf	0.00549±0.00042b
	SFRu	0.00492±0.00025b
	MCRf	0.00351±0.00061b
	MCRu	0.00361±0.00044b
Acidibacter	CK	0.0052±0.00039c
	CF	0.00394±0.00049c
	SFRf	0.00815±0.00037b
	SFRu	0.00819±0.00044b
	MCRf	0.01104±0.00138a
	MCRu	0.01265±0.00046a
Subgroup10	CK	0.00276±0.00042bc
	CF	0.00201±0.00043c
	SFRf	0.00448±0.00069abc
	SFRu	0.00581±0.00142ab
	MCRf	0.00669±0.00189a
	MCRu	0.00601±0.00042ab
Allorhizobium-Neorhizobium-Pararhizobium-Rhizobium	CK	0.00167±0.00027b
	CF	0.00166±0.0003b
	SFRf	0.00625±0.00196a
	SFRu	0.00605±0.00052a
	MCRf	0.0008±0.00017b
	MCRu	0.00209±0.00016b
unidentified_Nitrospiraceae	CK	0.0032±0.00005b
	CF	0.00689±0.00172a
	SFRf	0.00159±0.00034bc
	SFRu	0.00098±0.00012bc
	MCRf	0.00122±0.00007bc
	MCRu	0.00059±0.00007c
Treatments： CK: no fertilizer CF:chemical fertilizer SFRf: fermented Sophora flavescens radix SFRu: unfermented Sophora flavescens radix MCRf: fermented Moutan Cortex residue MCRu: unfermented Moutan Cortex residue One-way analysis of variance (ANOVA) and Duncan's multiple range test were used to test the significance of differences. Different letters indicate significant differences between trea…

[truncated: 3 more sheets: Table S11, Table S12, Table S13]
